# Supplementary material for: Positive Selection in Aggression-Linked Genes and Their Protein Interaction Networks
Source: Life (Basel). 2025 Dec 22;16(1):15. doi: 10.3390/life16010015 (PMC12842650; doi:10.3390/life16010015)
Supplement: Supplementary file 1 [file life-16-00015-s001.zip]

Archive with 1 entries (1 files):
- life-4012880-supplementary.pdf
